# Supplementary material for: Observed to expected lung area to head circumference ratio (O/E LHR) in fetuses with congenital anomalies of the kidney and urinary tract (CAKUT): assessment and evaluation as predictive factor for acute postnatal outcome—a single center study
Source: Front Pediatr. 2023 Jun 19;11:1145907. doi: 10.3389/fped.2023.1145907 (PMC10317208; doi:10.3389/fped.2023.1145907)
Supplement: Supplementary file 2 [file Table1.xlsx]

## Sheet: Tabelle1
	Supplementary Table 1. Clinical data of 39 live-born newborn with CAKUT
			Prenatal parameters							Postnatal parameters							Survival
		no.	gestational age [week] at diagnosis of amniotic fluid disorder	amniotic fluid	SDP [mm]	O/E LHR [%]	fetal intervention	prenatal clinical category	prenatally suspected associated anomaly	gestational age at delivery [week]	APGAR 5 min	respiratory support in delivery room	invasive mechanical ventilation	postnatal associated anomalies	RRT	kidney transplant [at age in years]	survival to discharge	survival status at follow-up	overall survival [days]	overall survival [month]	COD
	survivors to discharge	1	ND	normal		97.0677		no increase IAP	yes	39+6	10	no	no	cleft lip and palate			yes	alive		147.579
		2	40	normal		63.7609		no increase IAP		40+0	10	no	no				yes	alive		145.387
		3	35	polyhdramnios	91	41.1719		increased IAP		41+2	10	no	no				yes	alive		16.8154
		4	32	normal		65.6133		no increase IAP		40+0	10	no	no				yes	alive		37.2766
		5	33	oligohydramnios	17	52.8171		no increase IAP		33+4	10	no	no				yes	alive		90.6327
		6	ND	normal		78.1389		increased IAP		38+4	10	no	no				yes	alive		152.279
		7	22	normal		62.5761		no increase IAP		41+4	9	no	no				yes	alive		9.43995
		8	ND	normal		85.8266		no increase IAP		38+0	7	no	no	prune belly syndrome			yes	alive		12.6646
		9	25	oligohydramnios	19	49.9717	amnioinfusion	bilateral agenesis		36+6	5	yes	yes	Zuelzer-Wilson syndrome	PD		yes	died		2.2677	discharge on palliative care
		10	34	polyhdramnios	108	46.4237		increased IAP		38+2	10	no	no	Bardet-Biedl syndrome			yes	alive		148.569
		11	36	normal		45.7292		no increase IAP	yes	36+3	8	yes	no	campomelic dysplasia			yes	died		14.5635	sepsis
		12	ND	normal		43.4713		no increase IAP		41+0	10	no	no				yes	alive		0.109851
		13	29	anhydramnios	0	57.6043		no increase IAP		35+1	8	yes	yes				yes	alive		122.463
		14	42	oligohydramnios	20	30.3491		no increase IAP		41+4	10	no	no				yes	alive		17.2217
		15	ND	normal		35.9109		no increase IAP		38+0	8	no	no	prune belly syndrome			yes	alive		107.37
		16	ND	normal		79.5526		no increase IAP		39+2	9	no	no				yes	alive		86.6015
		17	31	oligohydramnios	1	44.084		increased IAP		34+1	8	no	yes		PD		yes	alive		100.066
		18	ND	normal		26.3243		increased IAP		39+2	9	no	no			4.3	yes	alive		89.8386
		19	ND	normal		58.6598	bladder puncture	increased IAP		38+3	7	yes	no				yes	alive		74.2008
		20	19	anhydramnios	0	34.5944	amnioinfusion, VAS	no increase IAP		35+3	9	yes	no		PD	3.4	yes	alive		60.9309
		21	20	anhydramnios	0	56.6829	amnioinfusion	no increase IAP		35+1	7	yes	yes	anal atresia with congenital tapeto-retinal amaurosis	PD		yes	died		4.48049	sepsis
		22	33	anhydramnios	0	30.272		no increase IAP		34+5	6	yes	yes		PD	1.9	yes	alive		49.57
		23	ND	normal		36.5967		increased IAP		35+5	8	yes	no				yes	alive		4.98208
		24	ND	normal		57.2876		no increase IAP		37+6	9	no	no				yes	alive		0.558843
	non-survivors to discharge	1	29	oligohydramnios	11	53.8346	amnioinfusion	increased IAP		33+0	7	yes	no		PD		no	died	6.35903		cardiogenic shock
		2	27	oligohydramnios	8	65.3213	amnioinfusion	increased IAP		34+3	6	yes	yes				no	died	3.71319		withdrawal intensive care (renal failure)
		3	20	anhydramnios	0	31.7664	amnioinfusion	increased IAP		36+6	8	yes	yes	Caroli syndrome	HD		no	died	9.52083		withdrawal intensive care (renal failure)
		4	31	anhydramnios	0	43.7396		no increase IAP		33+0	5	yes	yes				no	died	0.131944		withdrawal intensive care (refractory respiratory failure)
		5	29	anhydramnios	0	53.9435	amnioinfusion	increased IAP		31+6	5	yes	yes		HD		no	died	4.20208		withdrawal intensive care (refractory respiratory failure)
		6	20	anhydramnios	0	18.3248	VAS	no increase IAP		31+3	8	yes	yes				no	died	0.798611		withdrawal intensive care (refractory respiratory failure)
		7	20	anhydramnios	0	50.6684		bilateral agenesis		25+1	2	yes	no				no	died	0.0965278		primary palliative care
		8	29	anhydramnios	0	38.6341		increased IAP		38+2	8	yes	yes				no	died	1.39028		withdrawal intensive care (renal failure)
		9	24	oligohydramnios	17	51.6346		increased IAP	yes	39+0	8	yes	yes	VACTERL			no	died	0.777083		withdrawal intensive care (refractory respiratory failure)
		10	31	anhydramnios	0	31.0278		increased IAP		33+3	9	yes	yes				no	died	0.60625		withdrawal intensive care (refractory respiratory failure)
		11	ND	ND	ND	29.5478		increased IAP	yes	37+1	5	yes	yes	anal atresia			no	died	0.415278		withdrawal intensive care (refractory respiratory failure)
		12	29	anhydramnios	0	24.0495		bilateral agenesis		35+4	7	yes	yes	caudal regression syndrome			no	died	0.118056		withdrawal intensive care (refractory respiratory failure)
		13	29	anhydramnios	0	49.9254		bilateral agenesis	yes	37+1	4	yes	yes	Wolf-Hirschhorn syndrome			no	died	0.0708333		withdrawal intensive care (refractory respiratory failure)
		14	20	oligohydramnios	8	41.5756		no increase IAP		36+3	6	yes	no				no	died	0.0819444		primary palliative care
		15	16	anhydramnios	0	19.4417	amnioinfusion	bilateral agenesis		37+4	3	yes	yes				no	died	0.146528		withdrawal intensive care (refractory respiratory failure)
			ND: no data; SDP: single deepest pocket; VAS: vesicoamniotic shunting; IAP: intra-abdominal ressure; RRT: real replacement therapy; PD: peritoneal dialysis; HD: hemodialysis or continous veno-venous hemofiltration; COD: cause of death
